# Supplementary material for: Different processes shape the patterns of divergence in the nuclear and chloroplast genomes of a relict tree species in East Asia
Source: Ecol Evol. 2020 Mar 24;10(10):4331–42. doi: 10.1002/ece3.6200 (PMC7246201; doi:10.1002/ece3.6200)
Supplement: Supplementary file 1 — Appendix S1 [file ECE3-10-4331-s001.xlsx]

## Sheet: Sheet1
	Appendix 1 Sample locations, sample sizes, genetic diversities in 28 populations of Lindera obtusiloba
Region	Pop	Lat	Lon	Voucher specimen	Herbarium	cpDNA				nSSRs
						Individuals	No. of haplotypes	Haplotype diversity	Allele frequency	Individuals	Observed heterozygosity	Expected heterozygosity	Private allelic
Southern populations (SEA)	PMA	25.99	98.66	Ye-2013-PM-12	BNU	19	5	0.673	0.842105	30	0.166667	0.151308	0.05
	LAJ	26.49	99.28	Ye-2013-LJ-7	BNU	10	3	0.711	0	30	0.318829	0.275575	0.11
	WEIX	27.18	99.29	Ye-2013-WX-8	BNU	8	4	0.75	0	30	0.186207	0.180806	0.1
	XZD	27.34	99.84	Ye-2013-XZD-3	BNU	10	2	0.467	0	21	0.19881	0.193499	0.1
	ANZH	30.81	103.13	Ye-2013-AZH-1	BNU	8	3	0.607	0.875	19	0.03125	0.0283203	0
	TJH	32.6	104.69	Ye-2013-TJ-9	BNU	11	1	0	0	20	0.139327	0.146481	0
	MCSH	32.69	107.53	Ye-2013-MCS-14	BNU	8	3	0.607	0.875	29	0.106082	0.0976339	0.04
	BDGS	29.69	109.79	Ye-2013-BDGS-1	BNU	8	3	0.679	0.5	19	0.102228	0.110748	0.01
	SNJ	31.47	110.39	Ye-2013-SNJ-14	BNU	8	2	0.536	0.625	30	0.0448718	0.0477071	0
	SWD	32.43	110.75	Ye-2012-SWD-4	BNU	11	3	0.345	0.181818	11	0.0151515	0.0144628	0
	BTM	33.49	111.95	Ye-2012-BTM-6	BNU	8	2	0.429	0	29	0.0477261	0.0444358	0.08
	LISH	35.43	111.98	Ye-2013-LIS-9	BNU	9	1	0	0	10	0.0166667	0.0158333	0.05
	WGSH	27.55	114.23	Ye-2013-WGS-3	BNU	8	1	0	1	29	0.00641026	0.00628698	0.01
	LUSH	29.62	115.95	Ye-2013-LU-1	BNU	10	1	0	1	24	0.105263	0.105494	0
	DBSH	31.01	116.11	Ye-2013-DB-1	BNU	8	1	0	1	29	0.190419	0.179152	0.18
	WYSH	27.93	117.69	Ye-2013-WYS-10	BNU	12	2	0.303	1	27	0.0641026	0.0710059	0
	SQSH	29	118.06	Ye-2013-SQSH-8	BNU	10	1	0	1	28	0.094386	0.0785555	0
	TMSH	30.42	119.41	Ye-2013-TMS-8	BNU	11	1	0	1	21	0.105263	0.0911819	0.01
Northern populations (NEA)	YTSH	34.72	119.44	Ye-2012-YT-11	BNU	12	4	0.773	0	23	0.391397	0.399088	0.03
	LAOS	36.21	120.6	Ye-2012-LAO-7	BNU	8	3	0.679	0	23	0.312203	0.317262	0.05
	DAL	38.9	121.46	Ye-2013-DL-9	BNU	10	1	0	0	10	0.195833	0.195781	0
	KYSH	37.26	121.73	Ye-2012-KY-3	BNU	11	3	0.691	0	28	0.321795	0.344967	0.02
	XRD	40.02	122.96	Ye-2012-XRD-2	BNU	11	1	0	0	25	0.313737	0.316183	0.02
	BHSH	37.65	126.99	Ye-2013-BHS-5	BNU	8	2	0.25	0.125	16	0.183631	0.195219	0
	ZYSH	35.29	127.49	Ye-2013-ZY-10	BNU	10	6	0.889	0.3	20	0.251754	0.276564	0
	XYSH	38.17	128.49	Ye-2013-XY-4	BNU	8	2	0.429	0	30	0.348851	0.314218	0.14
	JWS	37.43	128.56	Wang-2014-JWS-16	BNU	8	2	0.571	0.5	30	0.324603	0.283653	0.1
	JAP	35.95	139.3	Wang-2014-JP-10	BNU	8	5	0.857	0.625	18	0.403595	0.361753	0.29
