# Supplementary material for: Different processes shape the patterns of divergence in the nuclear and chloroplast genomes of a relict tree species in East Asia
Source: Ecol Evol. 2020 Mar 24;10(10):4331–42. doi: 10.1002/ece3.6200 (PMC7246201; doi:10.1002/ece3.6200)
Supplement: Supplementary file 4 — Appendix S4 [file ECE3-10-4331-s004.xlsx]

## Sheet: Sheet1
Appendix 4 Sources of 100 occurrence points (not including the 34 sampled populations) used in the ENM modeling of Lindera obtusiloba.
Regions	Location	Longitude	Latitude	Elevation (m)	Source
Southern populations	Tibet, China	94.88	29.95	3080	GBIF
	Tibet, China	95.725	29.85	3046	BNU
	Yunnan, China	98.475	27.782	3270	GBIF
	Yunnan, China	98.575	27.764	2720	GBIF
	Yunnan, China	98.603	27.766	2500	BNU
	Yunnan, China	98.735	27.098	2887	GBIF
	Yunnan, China	98.743	27.177	2900	BNU
	Yunnan, China	98.809	26.468	2450	GBIF
	Anhui, China	115.767	31.133	1550	BNU
	Tibet, China	96.6991	28.844	2010	CVH (PE)
	Gansu, China	104.572	33.928	2150	CVH (PE)
	Shaanxi, China	107.709	34.078	1740	CVH (PE)
	Hubei, China	109.1	31.53	2100	CVH (PE)
	Hubei, China	109.75	30.045	1480	BNU
	Hubei, China	110.359	31.427	1900	CVH (PE)
	Henan, China	111.644	33.732	1550	CVH (WUK)
	Henan, China	111.841	33.679	1400	CVH (HENU)
	Jiangxi, China	114.284	27.592	1530	BNU
	Guizhou, China	108.626	27.919	1200–1800	NSII (Fanjingshan)
	Hunan, China	110.804	30.106	980–1750	NSII (Hupingshan)
	Tibet, China	95.583	29.717	2863	BNU
	Yunnan, China	100.147	25.655	2650	BNU
	Sichuan, China	102.04	29.591	2408	BNU
	Anhui, China	118.164	30.142	1730	BNU
	Tibet, China	94.333	29.643	3000–3200	Lan et al. (2002)
	Sichuan, China	102.646	30.402	2000	He et al. (2009)
	Sichuan, China	103.345	28.676	1600–1900	BNU
	Shaanxi, China	105.526	32.862	—	Liu et al. (2006)
	Gansu, China	106.268	34.319	1670–1820	Yuan et al. (2010)
	Shaanxi, China	106.588	34.171	1500–1800	Liu et al. (2011)
	Shaanxi, China	108.33	33.46	1400–2400	Zhang et al. (2005)
	Hunan, China	111.95	26.129	1200–1500	Yan (2012)
	Henan, China	112.256	33.752	1400–1600	Hu et al. (2007)
	Hunan, China	113.831	28.991	> 1400	Li et al. (2004)
	Anhui, China	116.55	31.031	> 1100	Liu et al. (2007)
	Zhejiang, China	119.202	27.756	> 1750	Yu et al. (2003)
Northern populations	Jeollabuk-do, Korea	126.617	35.7	120	BNU
	Jeollabuk-do, Korea	126.883	35.483	—	GBIF
	Kang-wonDo, Korea	128.057	37.389	370	BNU
	Kang-wonDo, Korea	128.475	38.172	280	GBIF
	Tokushima, Japan	134.283	33.917	650	BNU
	Kanagawa, Japan	139.147	35.566	420	BNU
	Simane, Japan	132.627	35.132	863	BNU
	Hiroshima, Japan	133.081	34.268	—	GBIF
	Hyogo, Japan	134.55	35.318	400–500	GBIF
	Hyogo, Japan	134.7	35.401	250	GBIF
	Hyogo, Japan	134.85	35.167	450	GBIF
	Hyogo, Japan	134.933	35.267	400–500	GBIF
	Shiga, Japan	135.943	35.508	570	GBIF
	Nagano, Japan	137.494	35.775	960	GBIF
	Gunma, Japan	138.752	36.291	—	GBIF
	Gunma, Japan	138.789	36.479	680	GBIF
	Gunma, Japan	138.845	36.226	300	GBIF
	Honshu, Japan	139.051	35.298	940	GBIF
	Kanagawa, Japan	139.102	35.526	480	GBIF
	Kanagawa, Japan	139.144	35.613	220	BNU
	Kanagawa, Japan	139.147	35.566	420	GBIF
	Kanagawa, Japan	139.176	35.655	610	GBIF
	Tokyo, Japan	139.189	35.829	400–750	GBIF
	Kanagawa, Japan	139.196	35.523	350	GBIF
	Kanagawa, Japan	139.219	35.571	380	GBIF
	Tokyo, Japan	139.257	35.626	350	GBIF
	Kanagawa, Japan	139.328	35.319	—	GBIF
	Ibaraki, Japan	140.599	36.834	645	GBIF
	Shandong, China	117.962	35.556	—	BNU
	Liaoning, China	121.78	39.113	—	BNU
	PE, Institute of Botany, Chinese Academy of Sciences, Beijing; WUK, Northwestern Institute of Botany, Yangling; HENU, Henan Normal University, Henan; BNU, Beijing Normal University
	GBIF, Global Biodiversity Information Facility; CVH, Chinese Virtual Herbarium; NSII, National Specimen Information Infrastructure
	Lan, X.Z., Wang, L., Quan, H. & Ci, W.Q.Z. (2002) Shrub diversity under different forest com­munity types in southeast Tibet. Tibet’s Science and Technology, 8, 57–62.
	He, F., Liu, X., Ma, Q., Shi, Z. & Chen, J. (2009) Com­munity characteristics of Osman­thus yunnan­ensis forest distributing in Heng­duanshan Mountain. Scientia Silvae Sinicae, 45, 153–157.
	Liu, Y., Qin, H.-N., Wu, J.-Y., Sun, C.-R., Wu, Z.-H. & Chen, J.-P. (2006) Florae of seed plants in Qing­mu­chuan Nature Reserve of Shaanxi. Acta Botanica Boreali-Occidentalia Sinica, 26, 1244–1249.
	Yuan, S.-Y., Zhang, S.-Z., Liu, W.-Z. & Ma, J.-W. (2010) Tree species diversity and structure characteristic of secondary forests of Quercus liaotungensis on Xiaolongshan. Scientia Silvae Sinicae, 46 (5), 27–34.
	Liu, Z.-X., Ren, G.-X., Wang, D.-X., Kong, L.-T. & Wang, Z.-B. (2011) Species composition and structural characteristics of Quercus aliena community on National Forest Park of Tong­tianhe River. Research of Soil and Water Con­servation, 18, 86–89.
	Zhang, H.-X., Zhang, S.-X. & Lei, R.-D. (2005) The photosynthetic characteristics of nine plants in community of Pinus tabulaeformis at Huoditang forest region. Journal of Northwest Forestry University, 20 (1), 20–24.
	Yan, Y.J. (2012) Research on plant landscape evaluation in Yangmingshan Forest Park, Hunan. Central South University of Forest and Techno­logy, Changsha, Hunan, China.
	Hu, N., Hu, Z., Gu, Y.-F., Xu, H.-C. & Ding, S.-Y. (2007) Study on the community ecological character­istics of defoliated broadleaved forests of Shiren Mountain Natural Reserve. Journal of Henan University (Natural Science), 37, 61–66.
	Li, J.-X., Zhao, L.-J. & Huang, Z.-P. (2004) Study on the characteristics and succession rules of Pinus taiwanensis community in the Mufu Mount in Pingjiang county of Hunan. Hunan Forestry Science and Technology, 31 (5), 16–18, 40.
	Liu, S.-J., Wang, D.-Q., Fang, C.-W., Wang, J.-P. & Li, L.-S. (2007) Investigation on resources of medi­cinal plants in Wanfushan mountain. Research and Practice on Chinese Medicines, 21, 17–19.
	Yu, J.-H., Yao, F.-P., Chen, X.-R., Zhou, R.-F., Chen, Q.‑B. & Ding, B.-Y. (2003) An introduction to main vegetation types in the Baishanzu National Nature Reserve. Journal of Tropical and Subtropical Botany, 11, 93–98.
